# Supplementary material for: Brown bear and Persian leopard attacks on humans in Iran
Source: PLoS One. 2021 Jul 22;16(7):e0255042. doi: 10.1371/journal.pone.0255042 (PMC8297784; doi:10.1371/journal.pone.0255042)
Supplement: S1 Table — (XLSX) [file pone.0255042.s001.xlsx]

## Sheet: Sheet1
Number of human-brown bear (Ursus arctos) and human-Persian leopard (Panthera pardus) incidents by province in Iran during 2012–2020.
Province	Brown bear (n = 52)	Persian leopard (n = 31)
Ardabil	1	2
Chaharmahal and Bakhtiari	14	1
East Azerbaijan	4	1
Fars	4	0
Gilan	0	4
Golestan	1	4
Hormozgan	0	1
Ilam	4	0
Isfahan	1	0
Khuzestan	8	3
Kohgiluyeh and Boyer-Ahmad	5	0
Lorestan	2	0
Mazandaran	5	5
North Khorasan	0	5
Qazvin	3	0
Razavi Khorasan	0	2
Sistan and Baluchestan	0	2
Tehran	0	1

## Sheet: Sheet2
Data sources of human-brown bear (Ursus arctos) and human-Persian leopard (Panthera pardus) incidents in Iran during 2012–2020.
Data source
Ardabil Provincial Office of Iran's Department of the Environment
Chaharmahal and Bakhtiari Provincial Office of Iran's Department of the Environment
Chaharmahal and Bakhtiari Provincial Office of Iran's Department of the Environment
East Azerbaijan Provincial Office of Iran's Department of the Environment
East Azerbaijan Provincial Office of Iran's Department of the Environment
East Azerbaijan Provincial Office of Iran's Department of the Environment
Fars Provincial Office of Iran's Department of the Environment
Fars Provincial Office of Iran's Department of the Environment
Gilan Provincial Office of Iran's Department of the Environment
Gilan Provincial Office of Iran's Department of the Environment
Gilan Provincial Office of Iran's Department of the Environment
Gilan Provincial Office of Iran's Department of the Environment
Golestan Provincial Office of Iran's Department of the Environment
Golestan Provincial Office of Iran's Department of the Environment
Golestan Provincial Office of Iran's Department of the Environment
Golestan Provincial Office of Iran's Department of the Environment
Isfahan Provincial Office of Iran's Department of the Environment
Khuzestan Provincial Office of Iran's Department of the Environment
Khuzestan Provincial Office of Iran's Department of the Environment
Khuzestan Provincial Office of Iran's Department of the Environment
Khuzestan Provincial Office of Iran's Department of the Environment
Khuzestan Provincial Office of Iran's Department of the Environment
Khuzestan Provincial Office of Iran's Department of the Environment
Mazandaran Provincial Office of Iran's Department of the Environment
Mazandaran Provincial Office of Iran's Department of the Environment
Mazandaran Provincial Office of Iran's Department of the Environment
Mazandaran Provincial Office of Iran's Department of the Environment
Mazandaran Provincial Office of Iran's Department of the Environment
Mazandaran Provincial Office of Iran's Department of the Environment
North Khorasan Provincial Office of Iran's Department of the Environment
North Khorasan Provincial Office of Iran's Department of the Environment
North Khorasan Provincial Office of Iran's Department of the Environment
North Khorasan Provincial Office of Iran's Department of the Environment
Qazvin Provincial Office of Iran's Department of the Environment
Razavi Khorasan Provincial Office of Iran's Department of the Environment
Razavi Khorasan Provincial Office of Iran's Department of the Environment
Sistan and Baluchestan Provincial Office of Iran's Department of the Environment
Sistan and Baluchestan Provincial Office of Iran's Department of the Environment
Tehran Provincial Office of Iran's Department of the Environment
Iranian government
Iranian government
Iranian government
Iranian government
Iranian government
Iranian government
Iranian government
Iranian government
Iranian government
Iranian government
Iranian government
Iranian government
Iranian government
Iranian government
Iranian government
Iranian government
Iranian government
Iranian government
Iranian government
Iranian government
Iranian government
Iranian government
Iranian government
Iranian government
Iranian government
Iranian government
Iranian government
Iranian government
Iranian government
Iranian government
Iranian government
Iranian government
Iranian government
Iranian government
Iranian government
Iranian government
Iranian government
Iranian government
Iranian government
Iranian government
Iranian government
Iranian government
Iranian government
Iranian government
